# Supplementary material for: Targeting Growth Hormone Receptor to Overcome Therapy Resistance in Non-Small Cell Lung Cancer
Source: Int J Mol Sci. 2025 Dec 22;27(1):115. doi: 10.3390/ijms27010115 (PMC12785256; doi:10.3390/ijms27010115)
Supplement: Supplementary file 1 [file ijms-27-00115-s001.zip]

Archive with 1 entries (1 files):
- ijms-4015080-supplementary.pdf
